# Supplementary material for: Analysis of epidemiology and nomogram construction for prediction and clinical decision-making in gliomas
Source: Front Immunol. 2025 Aug 1;16:1624142. doi: 10.3389/fimmu.2025.1624142 (PMC12354384; doi:10.3389/fimmu.2025.1624142)
Supplement: Supplementary file 2 [file Table5.xlsx]

## Sheet: Sheet1
Supplementary Table 5. Incidence of glioma by sex, race, age, histology, grade, and primary site over time
		2000-2019 APC	2000 Rate	2001 Rate	2002 Rate	2003 Rate	2004 Rate	2005 Rate	2006 Rate	2007 Rate	2008 Rate	2009 Rate	2010 Rate	2011 Rate	2012 Rate	2013 Rate	2014 Rate	2015 Rate	2016 Rate	2017 Rate	2018 Rate	2019 Rate
All	Rate/Trend	-0.53*	4.42	4.27	4.36	4.43	4.48	4.27	4.26	4.29	4.31	4.25	4.25	4.19	4.31	4.28	4.19	4.21	4.08	4.11	3.95	3.81
	SE	-	0.08	0.08	0.08	0.08	0.08	0.07	0.07	0.07	0.07	0.07	0.07	0.07	0.07	0.07	0.07	0.07	0.07	0.07	0.07	0.06
	Lower CI	-0.71	4.27	4.12	4.21	4.28	4.33	4.13	4.11	4.14	4.17	4.11	4.11	4.06	4.17	4.14	4.06	4.08	3.95	3.98	3.82	3.68
	Upper CI	-0.34	4.57	4.42	4.51	4.59	4.64	4.42	4.4	4.43	4.45	4.39	4.39	4.34	4.46	4.42	4.33	4.35	4.21	4.25	4.08	3.94
Male	Rate/Trend	-0.64*	5.38	5.12	5.23	5.25	5.36	5.16	5.07	5.12	5.24	5	5.01	4.96	5.12	5.02	5.08	4.85	4.79	4.79	4.73	4.56
	SE	-	0.13	0.12	0.12	0.12	0.12	0.12	0.12	0.12	0.12	0.11	0.11	0.11	0.11	0.11	0.11	0.11	0.11	0.1	0.1	0.1
	Lower CI	-0.82	5.13	4.88	4.99	5.01	5.13	4.93	4.84	4.89	5.01	4.78	4.79	4.74	4.9	4.81	4.87	4.64	4.58	4.59	4.53	4.36
	Upper CI	-0.47	5.63	5.37	5.48	5.49	5.61	5.4	5.31	5.35	5.48	5.23	5.24	5.18	5.34	5.25	5.3	5.07	5	5	4.94	4.76
Female	Rate/Trend	-0.42*	3.59	3.53	3.6	3.71	3.67	3.49	3.53	3.53	3.47	3.57	3.56	3.51	3.61	3.6	3.38	3.63	3.43	3.51	3.24	3.12
	SE	-	0.1	0.1	0.1	0.1	0.1	0.09	0.09	0.09	0.09	0.09	0.09	0.09	0.09	0.09	0.09	0.09	0.09	0.09	0.08	0.08
	Lower CI	-0.69	3.4	3.34	3.41	3.52	3.49	3.31	3.34	3.35	3.3	3.39	3.38	3.33	3.43	3.42	3.21	3.46	3.26	3.34	3.08	2.96
	Upper CI	-0.15	3.79	3.72	3.79	3.9	3.87	3.67	3.71	3.72	3.66	3.76	3.74	3.69	3.79	3.78	3.56	3.81	3.6	3.69	3.41	3.28
Non-Hispanic White	Rate/Trend	-0.27*	5.23	4.9	5.13	5.27	5.33	5.1	5.03	5.1	5.19	5.14	5.17	5.11	5.34	5.2	5.07	5.13	4.97	4.95	4.85	4.69
	SE	-	0.1	0.1	0.1	0.1	0.1	0.1	0.1	0.1	0.1	0.1	0.1	0.1	0.11	0.1	0.1	0.1	0.1	0.1	0.1	0.1
	Lower CI	-0.5	5.03	4.7	4.93	5.07	5.13	4.9	4.84	4.9	4.99	4.94	4.97	4.91	5.13	4.99	4.87	4.93	4.78	4.75	4.65	4.5
	Upper CI	-0.03	5.44	5.1	5.33	5.48	5.54	5.31	5.24	5.31	5.4	5.35	5.38	5.32	5.55	5.4	5.27	5.33	5.17	5.15	5.05	4.89
Non-Hispanic Black	Rate/Trend	-0.17	2.59	2.55	2.51	2.62	2.24	2.42	2.41	2.55	2.32	2.83	2.58	2.51	2.47	2.58	2.37	2.53	2.39	2.59	2.5	2.26
	SE	-	0.2	0.19	0.19	0.19	0.17	0.19	0.18	0.18	0.17	0.19	0.18	0.17	0.17	0.17	0.16	0.17	0.16	0.17	0.16	0.15
	Lower CI	-0.63	2.22	2.19	2.15	2.26	1.91	2.07	2.07	2.2	2	2.47	2.25	2.18	2.15	2.25	2.06	2.21	2.09	2.27	2.2	1.97
	Upper CI	0.28	3.01	2.96	2.9	3.02	2.61	2.81	2.79	2.93	2.68	3.23	2.96	2.87	2.82	2.93	2.71	2.88	2.73	2.93	2.84	2.57
Non-Hispanic American Indian/Alaska Native	Rate/Trend	1.63	1.8	2.31	2.76	1.53	2.35	2.89	2.24	3.46	4.27	2.33	2.77	3.23	2.49	1.73	2.16	3.05	2.94	3.04	3.25	3.57
	SE	-	0.61	0.64	0.76	0.49	0.62	0.68	0.58	0.78	0.88	0.57	0.67	0.73	0.65	0.49	0.55	0.67	0.65	0.68	0.67	0.72
	Lower CI	-0.32	0.81	1.24	1.49	0.73	1.3	1.71	1.24	2.1	2.72	1.35	1.62	1.97	1.38	0.91	1.22	1.88	1.8	1.86	2.08	2.3
	Upper CI	3.62	3.45	3.98	4.68	2.91	3.95	4.6	3.76	5.36	6.36	3.8	4.43	5	4.11	3.02	3.56	4.68	4.54	4.69	4.87	5.28
Non-Hispanic Asian or Pacific Islander	Rate/Trend	0.18	2.2	2.53	2.23	2.33	2.28	2.21	2.18	2.37	2.29	2.06	2.42	2.39	2.61	2.48	2.55	2.46	2.5	2.29	2.3	2.12
	SE	-	0.19	0.21	0.19	0.19	0.19	0.18	0.18	0.18	0.17	0.16	0.17	0.17	0.17	0.17	0.17	0.16	0.16	0.15	0.15	0.14
	Lower CI	-0.37	1.84	2.14	1.88	1.97	1.93	1.88	1.85	2.03	1.96	1.75	2.09	2.07	2.28	2.17	2.23	2.16	2.2	2	2.02	1.85
	Upper CI	0.74	2.62	2.98	2.64	2.74	2.68	2.6	2.56	2.75	2.66	2.4	2.78	2.75	2.97	2.83	2.9	2.81	2.84	2.61	2.62	2.42
Hispanic (All Races)	Rate/Trend	-0.4	3.39	3.58	3.61	3.68	3.67	3.38	3.6	3.4	3.46	3.26	3.43	3.15	3.11	3.56	3.45	3.58	3.24	3.58	3.27	3.15
	SE	-	0.21	0.21	0.2	0.21	0.2	0.18	0.18	0.18	0.17	0.17	0.17	0.16	0.15	0.16	0.15	0.16	0.14	0.15	0.14	0.14
	Lower CI	-0.81	2.99	3.18	3.22	3.29	3.29	3.03	3.24	3.06	3.13	2.94	3.11	2.86	2.82	3.25	3.16	3.28	2.96	3.29	3	2.89
	Upper CI	0.01	3.83	4.01	4.02	4.1	4.07	3.76	3.97	3.77	3.82	3.61	3.78	3.47	3.42	3.89	3.77	3.9	3.54	3.88	3.56	3.43
≤ 39 years	Rate/Trend	-0.38	2.12	1.88	2.08	2.11	1.99	1.94	1.93	1.91	2.04	2	2.08	2.03	2.04	2.06	2.04	1.97	1.87	2.04	1.86	1.69
	SE	-	0.07	0.07	0.07	0.07	0.07	0.07	0.07	0.07	0.07	0.07	0.07	0.07	0.07	0.07	0.07	0.07	0.06	0.07	0.06	0.06
	Lower CI	-0.78	1.98	1.76	1.95	1.98	1.86	1.81	1.8	1.79	1.91	1.87	1.95	1.9	1.91	1.92	1.91	1.84	1.74	1.91	1.74	1.57
	Upper CI	0.02	2.26	2.02	2.22	2.25	2.12	2.07	2.06	2.05	2.18	2.14	2.22	2.16	2.18	2.19	2.17	2.1	2	2.18	1.99	1.81
40-49 years	Rate/Trend	-1.10*	4.26	4.33	4.31	4.15	4.26	3.99	4.19	4.08	4.15	3.69	4.04	3.75	3.71	3.98	3.67	3.72	3.56	3.78	3.47	3.49
	SE	-	0.19	0.19	0.19	0.19	0.19	0.18	0.19	0.19	0.19	0.18	0.18	0.18	0.18	0.19	0.18	0.18	0.18	0.19	0.18	0.18
	Lower CI	-1.37	3.89	3.96	3.95	3.79	3.9	3.64	3.83	3.72	3.79	3.35	3.69	3.41	3.36	3.63	3.32	3.37	3.22	3.43	3.13	3.15
	Upper CI	-0.83	4.66	4.73	4.71	4.53	4.65	4.37	4.57	4.46	4.53	4.05	4.42	4.12	4.08	4.37	4.04	4.1	3.94	4.16	3.83	3.86
50-59 years	Rate/Trend	-0.59*	7.55	7.19	6.68	7.4	7.34	7.01	7.13	7.26	7.03	6.56	6.43	6.57	6.76	6.95	6.96	7.34	6.65	6.39	6.51	6.32
	SE	-	0.31	0.29	0.28	0.29	0.28	0.27	0.27	0.27	0.26	0.25	0.24	0.24	0.24	0.25	0.25	0.25	0.24	0.24	0.24	0.24
	Lower CI	-0.94	6.96	6.62	6.15	6.85	6.8	6.5	6.62	6.74	6.53	6.09	5.97	6.1	6.29	6.48	6.48	6.85	6.18	5.93	6.05	5.86
	Upper CI	-0.23	8.17	7.78	7.25	7.98	7.9	7.56	7.67	7.8	7.56	7.07	6.93	7.06	7.26	7.45	7.46	7.85	7.14	6.87	7	6.8
60-69 years	Rate/Trend	-0.46*	10.19	10.62	10.62	11.04	11.69	10.77	10.92	10.77	10.02	11.27	10.77	11.08	11.03	10.54	10.13	10.1	10	10.5	9.95	9.87
	SE	-	0.45	0.46	0.45	0.45	0.46	0.43	0.43	0.41	0.39	0.4	0.39	0.38	0.37	0.36	0.35	0.34	0.33	0.34	0.33	0.32
	Lower CI	-0.8	9.32	9.74	9.75	10.17	10.81	9.94	10.09	9.97	9.27	10.5	10.03	10.34	10.31	9.85	9.46	9.44	9.36	9.85	9.32	9.24
	Upper CI	-0.12	11.12	11.56	11.54	11.97	12.63	11.66	11.8	11.61	10.81	12.1	11.55	11.86	11.78	11.27	10.83	10.78	10.67	11.18	10.61	10.52
≥ 70 years	Rate/Trend	-0.36*	10.56	10.33	10.75	10.44	11.13	10.75	10	10.59	10.77	10.69	10.2	10.02	11.1	10.32	10.34	10.5	10.83	9.66	9.84	9.62
	SE	-	0.41	0.41	0.42	0.41	0.42	0.42	0.4	0.41	0.41	0.41	0.39	0.39	0.4	0.38	0.37	0.37	0.38	0.34	0.34	0.33
	Lower CI	-0.67	9.76	9.54	9.95	9.65	10.32	9.95	9.23	9.81	9.98	9.92	9.44	9.27	10.32	9.58	9.62	9.78	10.11	9	9.18	8.98
	Upper CI	-0.05	11.4	11.16	11.6	11.27	11.99	11.59	10.81	11.43	11.6	11.52	11	10.81	11.92	11.1	11.1	11.26	11.59	10.36	10.53	10.29
Glioblastoma	Rate/Trend	-0.04	2.38	2.32	2.34	2.42	2.52	2.44	2.3	2.43	2.43	2.35	2.37	2.39	2.52	2.45	2.38	2.45	2.42	2.4	2.33	2.3
	SE	-	0.06	0.06	0.06	0.06	0.06	0.06	0.05	0.06	0.06	0.05	0.05	0.05	0.05	0.05	0.05	0.05	0.05	0.05	0.05	0.05
	Lower CI	-0.26	2.27	2.21	2.23	2.31	2.41	2.33	2.19	2.33	2.32	2.25	2.27	2.29	2.41	2.35	2.28	2.35	2.32	2.3	2.24	2.2
	Upper CI	0.19	2.5	2.44	2.46	2.54	2.64	2.55	2.4	2.55	2.54	2.46	2.48	2.5	2.63	2.56	2.49	2.55	2.52	2.5	2.43	2.4
Diffuse astrocytoma	Rate/Trend	-2.56*	0.55	0.46	0.48	0.46	0.47	0.45	0.45	0.45	0.48	0.44	0.41	0.36	0.34	0.33	0.36	0.34	0.34	0.35	0.32	0.33
	SE	-	0.03	0.02	0.03	0.02	0.02	0.02	0.02	0.02	0.02	0.02	0.02	0.02	0.02	0.02	0.02	0.02	0.02	0.02	0.02	0.02
	Lower CI	-3.07	0.49	0.41	0.44	0.41	0.42	0.4	0.4	0.41	0.43	0.4	0.36	0.32	0.3	0.29	0.32	0.3	0.3	0.31	0.28	0.29
	Upper CI	-2.04	0.6	0.51	0.54	0.51	0.52	0.5	0.5	0.5	0.53	0.49	0.45	0.41	0.38	0.37	0.4	0.38	0.38	0.39	0.36	0.37
Anaplastic astrocytoma	Rate/Trend	0.47	0.34	0.31	0.31	0.33	0.31	0.32	0.3	0.28	0.28	0.31	0.32	0.32	0.36	0.36	0.41	0.36	0.33	0.34	0.33	0.28
	SE	-	0.02	0.02	0.02	0.02	0.02	0.02	0.02	0.02	0.02	0.02	0.02	0.02	0.02	0.02	0.02	0.02	0.02	0.02	0.02	0.02
	Lower CI	-0.33	0.3	0.27	0.28	0.29	0.27	0.28	0.26	0.25	0.24	0.27	0.28	0.28	0.32	0.32	0.37	0.32	0.29	0.3	0.29	0.25
	Upper CI	1.28	0.38	0.35	0.36	0.37	0.35	0.36	0.34	0.32	0.32	0.35	0.36	0.36	0.4	0.41	0.45	0.4	0.37	0.38	0.37	0.32
Oligodendroglioma	Rate/Trend	-2.40*	0.27	0.26	0.28	0.28	0.26	0.2	0.26	0.23	0.21	0.22	0.21	0.18	0.19	0.21	0.17	0.19	0.19	0.18	0.2	0.2
	SE	-	0.02	0.02	0.02	0.02	0.02	0.02	0.02	0.02	0.02	0.02	0.02	0.01	0.02	0.02	0.01	0.02	0.02	0.01	0.02	0.02
	Lower CI	-3.1	0.24	0.23	0.24	0.24	0.23	0.17	0.23	0.2	0.18	0.18	0.18	0.15	0.16	0.18	0.14	0.16	0.16	0.15	0.17	0.17
	Upper CI	-1.7	0.31	0.3	0.32	0.32	0.3	0.24	0.3	0.27	0.24	0.25	0.24	0.21	0.22	0.24	0.2	0.22	0.22	0.21	0.23	0.23
Other gliomas	Rate/Trend	-0.79*	0.88	0.91	0.94	0.94	0.93	0.87	0.95	0.89	0.92	0.93	0.95	0.94	0.91	0.93	0.87	0.87	0.8	0.85	0.78	0.7
	SE	-	0.03	0.03	0.04	0.03	0.03	0.03	0.03	0.03	0.03	0.03	0.03	0.03	0.03	0.03	0.03	0.03	0.03	0.03	0.03	0.03
	Lower CI	-1.28	0.82	0.84	0.87	0.87	0.86	0.81	0.88	0.82	0.86	0.87	0.88	0.88	0.84	0.86	0.8	0.81	0.74	0.78	0.72	0.65
	Upper CI	-0.3	0.95	0.98	1.01	1.01	1	0.94	1.02	0.95	0.99	1	1.02	1.01	0.98	1	0.93	0.94	0.86	0.91	0.85	0.76
Low grade	Rate/Trend	-6.34*	0.67	0.6	0.64	0.59	0.5	0.44	0.45	0.41	0.36	0.35	0.33	0.28	0.24	0.24	0.25	0.21	0.23	0.25	0.29	0.3
	SE	-	0.03	0.03	0.03	0.03	0.03	0.02	0.02	0.02	0.02	0.02	0.02	0.02	0.02	0.02	0.02	0.02	0.02	0.02	0.02	0.02
	Lower CI	-7.32	0.61	0.55	0.59	0.54	0.46	0.39	0.4	0.36	0.32	0.31	0.29	0.24	0.2	0.21	0.22	0.18	0.2	0.21	0.25	0.26
	Upper CI	-5.36	0.73	0.66	0.7	0.65	0.56	0.49	0.5	0.45	0.41	0.39	0.38	0.32	0.27	0.28	0.29	0.25	0.27	0.28	0.33	0.35
High grade	Rate/Trend	-2.89*	2.09	1.97	1.93	1.9	1.73	1.73	1.51	1.45	1.39	1.33	1.34	1.25	1.36	1.33	1.29	1.36	1.3	1.25	1.24	1.22
	SE	-	0.05	0.05	0.05	0.05	0.05	0.05	0.04	0.04	0.04	0.04	0.04	0.04	0.04	0.04	0.04	0.04	0.04	0.04	0.04	0.04
	Lower CI	-3.49	1.98	1.87	1.83	1.81	1.63	1.64	1.42	1.37	1.31	1.25	1.26	1.18	1.28	1.25	1.21	1.28	1.22	1.17	1.17	1.17
	Upper CI	-2.28	2.19	2.07	2.04	2.01	1.82	1.82	1.6	1.53	1.47	1.41	1.42	1.33	1.44	1.41	1.37	1.44	1.37	1.32	1.31	1.3
Cerebrum	Rate/Trend	-0.29*	2.89	2.81	2.89	3.03	3.09	2.99	2.98	2.98	2.99	2.98	2.91	2.89	2.96	3	2.89	2.94	2.88	2.88	2.79	2.65
	SE	-	0.06	0.06	0.06	0.06	0.06	0.06	0.06	0.06	0.06	0.06	0.06	0.06	0.06	0.06	0.06	0.06	0.06	0.06	0.05	0.05
	Lower CI	-0.54	2.77	2.69	2.76	2.91	2.97	2.87	2.86	2.86	2.87	2.87	2.8	2.77	2.85	2.88	2.78	2.83	2.77	2.77	2.68	2.54
	Upper CI	-0.04	3.02	2.94	3.01	3.16	3.22	3.12	3.1	3.1	3.11	3.1	3.03	3	3.08	3.11	3	3.05	2.99	3	2.9	2.75
Ventricle	Rate/Trend	-1.41*	0.13	0.12	0.15	0.16	0.13	0.16	0.14	0.15	0.15	0.12	0.14	0.14	0.12	0.14	0.13	0.12	0.1	0.12	0.12	0.11
	SE	-	0.01	0.01	0.01	0.01	0.01	0.01	0.01	0.01	0.01	0.01	0.01	0.01	0.01	0.01	0.01	0.01	0.01	0.01	0.01	0.01
	Lower CI	-2.2	0.11	0.1	0.12	0.13	0.11	0.13	0.11	0.12	0.12	0.1	0.12	0.12	0.1	0.12	0.1	0.1	0.08	0.1	0.09	0.09
	Upper CI	-0.6	0.16	0.15	0.18	0.19	0.16	0.19	0.17	0.18	0.18	0.15	0.17	0.17	0.14	0.17	0.15	0.15	0.12	0.14	0.14	0.13
Cerebellum	Rate/Trend	-0.04	0.18	0.16	0.17	0.16	0.16	0.15	0.16	0.14	0.16	0.16	0.17	0.16	0.17	0.15	0.18	0.17	0.16	0.15	0.16	0.16
	SE	-	0.02	0.01	0.01	0.01	0.01	0.01	0.01	0.01	0.01	0.01	0.01	0.01	0.01	0.01	0.02	0.01	0.01	0.01	0.01	0.01
	Lower CI	-0.5	0.15	0.14	0.14	0.13	0.13	0.13	0.13	0.12	0.14	0.14	0.15	0.13	0.14	0.13	0.15	0.14	0.13	0.13	0.13	0.14
	Upper CI	0.41	0.21	0.2	0.2	0.19	0.19	0.18	0.19	0.17	0.2	0.2	0.2	0.19	0.2	0.18	0.21	0.2	0.19	0.18	0.19	0.19
Brain stem	Rate/Trend	0.05	0.14	0.11	0.13	0.11	0.13	0.13	0.15	0.12	0.14	0.12	0.16	0.13	0.13	0.13	0.14	0.14	0.13	0.15	0.12	0.1
	SE	-	0.01	0.01	0.01	0.01	0.01	0.01	0.01	0.01	0.01	0.01	0.01	0.01	0.01	0.01	0.01	0.01	0.01	0.01	0.01	0.01
	Lower CI	-0.85	0.11	0.09	0.11	0.09	0.1	0.11	0.12	0.1	0.12	0.1	0.13	0.1	0.1	0.11	0.11	0.12	0.1	0.12	0.1	0.08
	Upper CI	0.96	0.17	0.14	0.16	0.13	0.15	0.16	0.18	0.15	0.17	0.15	0.19	0.15	0.15	0.16	0.17	0.17	0.15	0.17	0.15	0.13
Spinal cord and cauda equina	Rate/Trend	-0.9	0.15	0.11	0.14	0.15	0.15	0.13	0.12	0.13	0.14	0.15	0.17	0.13	0.13	0.12	0.12	0.14	0.14	0.14	0.11	0.1
	SE	-	0.01	0.01	0.01	0.01	0.01	0.01	0.01	0.01	0.01	0.01	0.01	0.01	0.01	0.01	0.01	0.01	0.01	0.01	0.01	0.01
	Lower CI	-1.92	0.13	0.09	0.11	0.12	0.13	0.11	0.09	0.1	0.12	0.13	0.14	0.11	0.11	0.1	0.1	0.12	0.11	0.11	0.09	0.08
	Upper CI	0.13	0.18	0.14	0.17	0.18	0.18	0.16	0.14	0.16	0.17	0.18	0.2	0.16	0.16	0.15	0.15	0.17	0.16	0.16	0.13	0.12
Other sites	Rate/Trend	-1.46*	0.98	0.99	0.98	0.9	0.9	0.81	0.8	0.85	0.82	0.76	0.76	0.82	0.87	0.81	0.8	0.75	0.72	0.73	0.73	0.75
	SE	-	0.04	0.04	0.04	0.03	0.03	0.03	0.03	0.03	0.03	0.03	0.03	0.03	0.03	0.03	0.03	0.03	0.03	0.03	0.03	0.03
	Lower CI	-1.89	0.91	0.92	0.91	0.83	0.84	0.74	0.73	0.79	0.75	0.7	0.7	0.76	0.81	0.75	0.74	0.7	0.67	0.67	0.68	0.69
	Upper CI	-1.03	1.06	1.06	1.05	0.97	0.97	0.87	0.86	0.92	0.88	0.82	0.82	0.89	0.93	0.87	0.86	0.81	0.78	0.78	0.79	0.81
APC, annual percentage change; CI, confidence interval; SE, Standard error; Non−Hispanic AI/AN, Non-Hispanic American Indian/Alaska Native; Non−Hispanic Asian/PI, Non-Hispanic Asian or Pacific Islander.
