# Supplementary material for: Analysis of epidemiology and nomogram construction for prediction and clinical decision-making in gliomas
Source: Front Immunol. 2025 Aug 1;16:1624142. doi: 10.3389/fimmu.2025.1624142 (PMC12354384; doi:10.3389/fimmu.2025.1624142)
Supplement: Supplementary file 4 [file Table8.xlsx]

## Sheet: Sheet1
Supplementary Table 8. Incidence of female gliomas by tumor histology, sex, and age at diagnosis over time
Female			2000-2019 PC	2000-2019 APC	2000 Rate	2001 Rate	2002 Rate	2003 Rate	2004 Rate	2005 Rate	2006 Rate	2007 Rate	2008 Rate	2009 Rate	2010 Rate	2011 Rate	2012 Rate	2013 Rate	2014 Rate	2015 Rate	2016 Rate	2017 Rate	2018 Rate	2019 Rate
<39 years	Glioblastoma	Rate/Trend	-10.16	0.9	0.22	0.21	0.28	0.24	0.18	0.25	0.19	0.21	0.18	0.23	0.22	0.26	0.32	0.25	0.24	0.26	0.24	0.37	0.18	0.2
		SE			0.03	0.03	0.04	0.03	0.03	0.03	0.03	0.03	0.03	0.03	0.03	0.03	0.04	0.03	0.03	0.03	0.03	0.04	0.03	0.03
		Lower CI		-0.67	0.17	0.15	0.21	0.18	0.13	0.18	0.14	0.16	0.13	0.17	0.16	0.19	0.25	0.19	0.18	0.19	0.18	0.29	0.13	0.15
		Upper CI		2.5	0.3	0.28	0.36	0.31	0.25	0.32	0.26	0.29	0.24	0.31	0.29	0.33	0.4	0.32	0.32	0.33	0.31	0.45	0.25	0.27
	Diffuse astrocytoma	Rate/Trend	-35.41	-1.81*	0.34	0.32	0.32	0.35	0.26	0.34	0.22	0.29	0.34	0.34	0.29	0.25	0.22	0.22	0.28	0.29	0.22	0.3	0.23	0.22
		SE			0.04	0.04	0.04	0.04	0.03	0.04	0.03	0.04	0.04	0.04	0.04	0.03	0.03	0.03	0.04	0.04	0.03	0.04	0.03	0.03
		Lower CI		-2.95	0.27	0.25	0.25	0.28	0.2	0.27	0.16	0.22	0.27	0.27	0.22	0.19	0.16	0.16	0.21	0.23	0.16	0.23	0.17	0.17
		Upper CI		-0.66	0.43	0.41	0.4	0.44	0.34	0.43	0.29	0.37	0.43	0.43	0.37	0.32	0.29	0.29	0.36	0.37	0.29	0.37	0.3	0.29
	Anaplastic astrocytoma	Rate/Trend	-21.27	1.58*	0.2	0.16	0.12	0.18	0.15	0.12	0.17	0.13	0.13	0.16	0.16	0.18	0.21	0.23	0.24	0.21	0.19	0.21	0.18	0.16
		SE			0.03	0.03	0.02	0.03	0.03	0.02	0.03	0.02	0.02	0.03	0.03	0.03	0.03	0.03	0.03	0.03	0.03	0.03	0.03	0.03
		Lower CI		0.05	0.15	0.11	0.08	0.13	0.1	0.08	0.12	0.09	0.09	0.11	0.11	0.13	0.16	0.17	0.18	0.16	0.14	0.15	0.13	0.11
		Upper CI		3.12	0.27	0.22	0.17	0.25	0.21	0.17	0.23	0.19	0.19	0.22	0.22	0.25	0.28	0.3	0.31	0.28	0.26	0.28	0.24	0.22
	Oligodendroglioma	Rate/Trend	-54.29	-2.65*	0.2	0.2	0.2	0.19	0.17	0.14	0.17	0.15	0.2	0.15	0.11	0.1	0.15	0.18	0.15	0.13	0.12	0.15	0.14	0.09
		SE			0.03	0.03	0.03	0.03	0.03	0.03	0.03	0.03	0.03	0.03	0.02	0.02	0.03	0.03	0.03	0.02	0.02	0.03	0.02	0.02
		Lower CI		-3.89	0.15	0.15	0.15	0.14	0.12	0.1	0.12	0.1	0.15	0.1	0.07	0.06	0.1	0.13	0.1	0.09	0.08	0.1	0.09	0.06
		Upper CI		-1.39	0.27	0.27	0.27	0.26	0.24	0.2	0.24	0.21	0.27	0.21	0.17	0.15	0.21	0.24	0.21	0.18	0.17	0.21	0.2	0.14
	Other gliomas	Rate/Trend	-13.38	-0.19	0.9	0.85	1.02	1.03	0.94	0.92	0.93	0.9	0.98	1.02	1.02	1.06	1.06	0.94	0.93	0.98	0.87	0.92	0.95	0.78
		SE			0.06	0.06	0.07	0.07	0.07	0.06	0.07	0.06	0.07	0.07	0.07	0.07	0.07	0.07	0.06	0.07	0.06	0.06	0.07	0.06
		Lower CI		-0.83	0.78	0.73	0.89	0.9	0.81	0.8	0.81	0.78	0.86	0.89	0.89	0.92	0.92	0.81	0.81	0.86	0.76	0.8	0.82	0.67
		Upper CI		0.44	1.04	0.98	1.16	1.17	1.08	1.06	1.07	1.04	1.12	1.16	1.17	1.2	1.2	1.07	1.07	1.12	1.01	1.05	1.08	0.91
40-49 years	Glioblastoma	Rate/Trend	-22.79	-0.34	1.58	1.41	1.3	1.19	1.28	1.27	1.26	1.38	1.52	1.18	1.47	1.43	1.34	1.27	1.28	1.47	1.1	1.4	1.3	1.22
		SE			0.17	0.16	0.15	0.14	0.14	0.14	0.14	0.15	0.16	0.14	0.15	0.15	0.15	0.15	0.15	0.16	0.14	0.16	0.15	0.15
		Lower CI		-1.08	1.27	1.12	1.03	0.93	1.01	1.01	0.99	1.1	1.22	0.92	1.18	1.15	1.06	1	1	1.17	0.85	1.11	1.02	0.95
		Upper CI		0.42	1.94	1.75	1.63	1.5	1.6	1.59	1.57	1.71	1.86	1.49	1.81	1.77	1.68	1.59	1.61	1.82	1.42	1.75	1.64	1.55
	Diffuse astrocytoma	Rate/Trend	-15.23	-1.97*	0.46	0.43	0.42	0.33	0.41	0.35	0.56	0.41	0.3	0.34	0.37	0.3	0.35	0.32	0.18	0.32	0.33	0.39	0.2	0.39
		SE			0.09	0.09	0.08	0.07	0.08	0.08	0.1	0.08	0.07	0.08	0.08	0.07	0.08	0.07	0.06	0.08	0.08	0.08	0.06	0.08
		Lower CI		-3.61	0.3	0.28	0.27	0.2	0.27	0.22	0.39	0.26	0.18	0.2	0.23	0.18	0.21	0.2	0.09	0.19	0.2	0.25	0.1	0.24
		Upper CI		-0.3	0.67	0.64	0.62	0.51	0.61	0.54	0.78	0.61	0.48	0.52	0.56	0.47	0.54	0.51	0.33	0.51	0.52	0.6	0.35	0.59
	Anaplastic astrocytoma	Rate/Trend	-6.27	1.5	0.32	0.32	0.27	0.32	0.35	0.28	0.25	0.23	0.26	0.21	0.38	0.28	0.33	0.47	0.36	0.32	0.42	0.43	0.34	0.3
		SE			0.07	0.07	0.07	0.07	0.08	0.07	0.07	0.06	0.07	0.06	0.08	0.07	0.08	0.09	0.08	0.08	0.09	0.09	0.08	0.07
		Lower CI		-0.05	0.19	0.2	0.16	0.19	0.22	0.16	0.14	0.13	0.15	0.11	0.24	0.17	0.2	0.31	0.22	0.19	0.27	0.27	0.2	0.17
		Upper CI		3.06	0.5	0.51	0.44	0.5	0.53	0.45	0.42	0.39	0.43	0.36	0.58	0.46	0.52	0.68	0.56	0.51	0.63	0.63	0.53	0.48
	Oligodendroglioma	Rate/Trend	15.83	-1.08	0.28	0.36	0.41	0.37	0.47	0.35	0.49	0.45	0.31	0.36	0.43	0.21	0.36	0.31	0.19	0.34	0.36	0.33	0.37	0.33
		SE			0.07	0.08	0.08	0.08	0.09	0.08	0.09	0.09	0.07	0.08	0.09	0.06	0.08	0.07	0.06	0.08	0.08	0.08	0.08	0.08
		Lower CI		-2.76	0.16	0.22	0.26	0.23	0.31	0.22	0.33	0.3	0.18	0.23	0.28	0.11	0.22	0.18	0.1	0.21	0.22	0.2	0.23	0.19
		Upper CI		0.63	0.46	0.55	0.61	0.56	0.67	0.54	0.7	0.66	0.49	0.55	0.63	0.36	0.55	0.48	0.35	0.54	0.56	0.53	0.57	0.52
	Other gliomas	Rate/Trend	-23.35	-1.38*	0.77	0.79	0.91	0.72	0.75	0.69	0.89	0.87	0.74	0.74	0.59	0.78	0.52	0.88	0.67	0.74	0.56	0.81	0.49	0.59
		SE			0.12	0.12	0.12	0.11	0.11	0.11	0.12	0.12	0.11	0.11	0.1	0.12	0.1	0.12	0.11	0.11	0.1	0.12	0.1	0.1
		Lower CI		-2.62	0.56	0.58	0.69	0.52	0.55	0.49	0.67	0.65	0.53	0.54	0.41	0.57	0.35	0.66	0.48	0.53	0.38	0.59	0.32	0.41
		Upper CI		-0.13	1.04	1.06	1.19	0.97	1.01	0.94	1.16	1.14	0.99	1	0.82	1.04	0.74	1.16	0.92	1	0.79	1.08	0.72	0.83
50-59 years	Glioblastoma	Rate/Trend	4.03	0.31	3.71	3.39	3.53	3.68	3.53	3.87	3.72	3.92	3.38	2.97	3.56	3.46	3.59	4.23	3.53	4.09	3.91	3.49	3.55	3.86
		SE			0.3	0.28	0.28	0.28	0.27	0.28	0.27	0.27	0.25	0.23	0.25	0.25	0.25	0.27	0.25	0.26	0.26	0.24	0.25	0.26
		Lower CI		-0.35	3.15	2.86	3	3.15	3.01	3.35	3.21	3.4	2.91	2.53	3.09	3	3.12	3.72	3.07	3.59	3.42	3.03	3.08	3.37
		Upper CI		0.97	4.35	3.99	4.12	4.27	4.1	4.46	4.28	4.49	3.91	3.45	4.09	3.98	4.11	4.79	4.05	4.64	4.45	4.01	4.07	4.41
	Diffuse astrocytoma	Rate/Trend	-46.7	-2.47*	0.63	0.44	0.36	0.35	0.54	0.3	0.34	0.54	0.46	0.42	0.37	0.33	0.37	0.37	0.35	0.37	0.29	0.31	0.29	0.33
		SE			0.12	0.1	0.09	0.09	0.11	0.08	0.08	0.1	0.09	0.09	0.08	0.08	0.08	0.08	0.08	0.08	0.07	0.08	0.07	0.08
		Lower CI		-3.91	0.41	0.26	0.2	0.2	0.35	0.17	0.2	0.36	0.3	0.27	0.23	0.2	0.23	0.23	0.21	0.23	0.17	0.18	0.17	0.2
		Upper CI		-1.01	0.92	0.68	0.58	0.56	0.79	0.5	0.54	0.78	0.69	0.63	0.56	0.52	0.56	0.57	0.54	0.56	0.47	0.5	0.46	0.53
	Anaplastic astrocytoma	Rate/Trend	71.6	-0.3	0.24	0.35	0.31	0.51	0.58	0.38	0.34	0.39	0.33	0.22	0.34	0.49	0.35	0.41	0.29	0.37	0.38	0.25	0.43	0.42
		SE			0.08	0.09	0.08	0.1	0.11	0.09	0.08	0.09	0.08	0.06	0.08	0.09	0.08	0.08	0.07	0.08	0.08	0.07	0.09	0.09
		Lower CI		-2.28	0.12	0.19	0.17	0.33	0.39	0.23	0.2	0.24	0.2	0.11	0.2	0.32	0.22	0.26	0.17	0.23	0.24	0.14	0.27	0.26
		Upper CI		1.73	0.45	0.57	0.52	0.76	0.84	0.6	0.54	0.6	0.52	0.38	0.53	0.7	0.54	0.61	0.47	0.56	0.57	0.42	0.63	0.62
	Oligodendroglioma	Rate/Trend	-51.55	-2.30*	0.48	0.28	0.29	0.31	0.33	0.23	0.21	0.29	0.23	0.32	0.27	0.24	0.19	0.18	0.23	0.25	0.22	0.31	0.21	0.23
		SE			0.11	0.08	0.08	0.08	0.08	0.07	0.06	0.08	0.07	0.08	0.07	0.06	0.06	0.06	0.06	0.07	0.06	0.08	0.06	0.07
		Lower CI		-3.86	0.29	0.14	0.15	0.17	0.19	0.11	0.11	0.16	0.12	0.19	0.15	0.13	0.09	0.09	0.13	0.14	0.12	0.18	0.11	0.12
		Upper CI		-0.71	0.75	0.48	0.5	0.51	0.54	0.41	0.38	0.48	0.39	0.51	0.45	0.4	0.34	0.33	0.39	0.43	0.38	0.49	0.37	0.4
	Other gliomas	Rate/Trend	-42.84	-2.74*	0.7	1.14	1.01	0.95	0.79	0.72	0.96	0.56	0.73	0.79	0.68	0.67	0.51	0.77	0.72	0.69	0.71	0.75	0.44	0.4
		SE			0.13	0.16	0.15	0.14	0.13	0.12	0.14	0.1	0.12	0.12	0.11	0.11	0.09	0.12	0.11	0.11	0.11	0.11	0.09	0.08
		Lower CI		-4.25	0.47	0.84	0.73	0.69	0.56	0.5	0.71	0.38	0.52	0.57	0.48	0.48	0.34	0.56	0.52	0.49	0.51	0.55	0.29	0.25
		Upper CI		-1.22	1.01	1.5	1.35	1.28	1.08	1	1.28	0.81	1	1.06	0.93	0.92	0.73	1.03	0.97	0.94	0.97	1.02	0.65	0.6
60-69 years	Glioblastoma	Rate/Trend	-0.38	-0.43	6.11	7.17	5.83	7.39	6.53	6.72	6.92	6.27	6.37	6.94	7.2	6.65	6.99	6.44	6.32	6.31	6.53	6.08	6.2	6.08
		SE			0.48	0.52	0.46	0.51	0.47	0.47	0.47	0.44	0.43	0.44	0.43	0.41	0.41	0.39	0.38	0.37	0.37	0.35	0.35	0.35
		Lower CI		-0.93	5.2	6.19	4.96	6.43	5.64	5.83	6.02	5.45	5.56	6.11	6.38	5.87	6.21	5.7	5.6	5.61	5.82	5.41	5.52	5.42
		Upper CI		0.06	7.12	8.26	6.8	8.46	7.52	7.71	7.91	7.19	7.27	7.86	8.11	7.5	7.84	7.25	7.1	7.08	7.3	6.82	6.93	6.81
	Diffuse astrocytoma	Rate/Trend	-26.85	-3.08*	0.49	0.63	0.58	0.45	0.68	0.66	0.5	0.5	0.46	0.52	0.59	0.69	0.32	0.49	0.47	0.37	0.33	0.33	0.32	0.36
		SE			0.14	0.15	0.15	0.13	0.15	0.15	0.12	0.13	0.11	0.12	0.12	0.13	0.09	0.11	0.1	0.09	0.08	0.08	0.08	0.08
		Lower CI		-4.68	0.26	0.37	0.33	0.24	0.42	0.4	0.28	0.29	0.26	0.31	0.37	0.46	0.17	0.3	0.29	0.21	0.19	0.19	0.18	0.21
		Upper CI		-1.44	0.84	1.01	0.94	0.78	1.05	1.02	0.81	0.81	0.74	0.81	0.88	1	0.54	0.75	0.72	0.59	0.54	0.54	0.52	0.57
	Anaplastic astrocytoma	Rate/Trend	-34.99	-0.07	0.64	0.45	0.54	0.45	0.74	0.39	0.59	0.45	0.47	0.61	0.55	0.67	0.69	0.59	0.54	0.82	0.46	0.6	0.43	0.42
		SE			0.16	0.13	0.14	0.12	0.16	0.11	0.14	0.12	0.12	0.13	0.12	0.13	0.13	0.12	0.11	0.13	0.1	0.11	0.09	0.09
		Lower CI		-1.92	0.37	0.23	0.3	0.24	0.46	0.2	0.35	0.25	0.27	0.39	0.34	0.44	0.46	0.38	0.34	0.58	0.29	0.4	0.27	0.26
		Upper CI		1.82	1.03	0.78	0.9	0.77	1.12	0.69	0.93	0.75	0.77	0.92	0.85	0.97	0.99	0.87	0.8	1.12	0.69	0.86	0.66	0.64
	Oligodendroglioma	Rate/Trend	-20.43	-3.17*	0.15	0.3	0.33	0.21	0.16	0.16	0.33	0.13	0.19	0.31	0.21	0.12	0.12	0.28	0.16	0.15	0.15	0.2	0.1	0.12
		SE			0.08	0.11	0.11	0.08	0.07	0.07	0.1	0.06	0.07	0.09	0.08	0.05	0.05	0.08	0.06	0.06	0.06	0.06	0.04	0.05
		Lower CI		-5.92	0.04	0.13	0.15	0.08	0.05	0.05	0.16	0.03	0.08	0.16	0.09	0.04	0.04	0.14	0.06	0.06	0.06	0.1	0.03	0.04
		Upper CI		-0.34	0.39	0.59	0.62	0.45	0.39	0.37	0.61	0.32	0.4	0.55	0.42	0.28	0.28	0.48	0.33	0.31	0.3	0.37	0.23	0.26
	Other gliomas	Rate/Trend	-11.43	-1.3	0.45	0.81	0.72	0.85	0.71	0.67	0.64	0.47	0.49	0.79	0.89	0.73	0.91	0.6	0.41	0.54	0.63	0.68	0.61	0.4
		SE			0.13	0.17	0.16	0.17	0.16	0.15	0.14	0.12	0.12	0.15	0.15	0.14	0.15	0.12	0.1	0.11	0.11	0.12	0.11	0.09
		Lower CI		-3.27	0.23	0.51	0.44	0.55	0.44	0.41	0.39	0.27	0.28	0.54	0.61	0.49	0.64	0.39	0.24	0.35	0.42	0.47	0.41	0.24
		Upper CI		0.7	0.79	1.23	1.11	1.27	1.09	1.03	0.99	0.76	0.78	1.14	1.24	1.05	1.25	0.88	0.64	0.8	0.9	0.96	0.86	0.62
70+ years	Glioblastoma	Rate/Trend	6.22	0.34	6.32	6.24	6.64	6.75	8.09	6.64	6.56	7.29	7.17	7.7	6.68	6.91	7.34	7.03	6.9	7.62	7.77	6.78	7.09	6.71
		SE			0.42	0.41	0.43	0.43	0.47	0.43	0.43	0.45	0.44	0.46	0.42	0.43	0.44	0.42	0.41	0.43	0.43	0.39	0.39	0.37
		Lower CI		-0.22	5.52	5.46	5.82	5.93	7.2	5.83	5.75	6.43	6.32	6.83	5.88	6.1	6.5	6.23	6.12	6.81	6.95	6.04	6.35	6.01
		Upper CI		0.9	7.19	7.11	7.53	7.65	9.07	7.54	7.45	8.22	8.09	8.64	7.56	7.8	8.24	7.9	7.75	8.5	8.65	7.58	7.89	7.47
	Diffuse astrocytoma	Rate/Trend	-71.44	-5.11*	0.97	0.49	0.73	0.69	0.76	0.63	0.44	0.69	0.42	0.57	0.49	0.29	0.45	0.32	0.41	0.43	0.47	0.3	0.28	0.28
		SE			0.16	0.11	0.14	0.14	0.14	0.13	0.11	0.14	0.11	0.12	0.11	0.09	0.11	0.09	0.1	0.1	0.1	0.08	0.08	0.07
		Lower CI		-6.66	0.67	0.29	0.48	0.45	0.5	0.4	0.25	0.44	0.24	0.35	0.29	0.14	0.26	0.17	0.24	0.25	0.28	0.16	0.16	0.15
		Upper CI		-3.53	1.34	0.77	1.07	1.01	1.09	0.95	0.71	1.02	0.69	0.86	0.77	0.52	0.71	0.54	0.65	0.68	0.72	0.51	0.48	0.46
	Anaplastic astrocytoma	Rate/Trend	-30.91	-0.4	0.77	0.49	0.5	0.49	0.43	0.74	0.61	0.62	0.5	0.54	0.42	0.38	0.63	0.63	0.59	0.51	0.52	0.63	0.53	0.53
		SE			0.15	0.12	0.12	0.12	0.11	0.14	0.13	0.13	0.12	0.12	0.11	0.1	0.13	0.13	0.12	0.11	0.11	0.12	0.11	0.1
		Lower CI		-1.79	0.51	0.29	0.3	0.29	0.24	0.48	0.39	0.39	0.29	0.33	0.24	0.21	0.4	0.41	0.38	0.32	0.33	0.42	0.34	0.35
		Upper CI		1	1.11	0.77	0.79	0.77	0.69	1.07	0.92	0.94	0.78	0.83	0.68	0.64	0.93	0.93	0.87	0.77	0.78	0.9	0.78	0.78
	Oligodendroglioma	Rate/Trend	0.49	~	0.11	0.08	0.14	0.08	0.11	0.08	0.2	0.11	0.1	0.03	0.14	0.11	0.03	0	0	0.09	0.07	0	0.02	0.12
		SE			0.06	0.05	0.06	0.04	0.06	0.05	0.08	0.06	0.05	0.03	0.06	0.06	0.03	~	~	0.05	0.04	~	0.02	0.05
		Lower CI		~	0.03	0.02	0.04	0.02	0.03	0.02	0.08	0.03	0.03	0	0.04	0.03	0	0	0	0.03	0.01	0	0	0.04
		Upper CI		~	0.29	0.24	0.32	0.22	0.28	0.24	0.41	0.28	0.26	0.15	0.32	0.28	0.15	0.09	0.09	0.24	0.2	0.08	0.11	0.25
	Other gliomas	Rate/Trend	-0.35	-1.05	0.32	0.51	0.53	0.61	0.54	0.45	0.45	0.51	0.44	0.53	0.55	0.67	0.56	0.59	0.5	0.42	0.51	0.38	0.33	0.32
		SE			0.09	0.12	0.12	0.13	0.12	0.11	0.11	0.12	0.11	0.12	0.12	0.13	0.12	0.12	0.11	0.1	0.11	0.09	0.08	0.08
		Lower CI		-2.71	0.17	0.31	0.32	0.38	0.32	0.26	0.26	0.31	0.25	0.32	0.33	0.44	0.35	0.38	0.31	0.25	0.32	0.22	0.19	0.18
		Upper CI		0.65	0.57	0.8	0.83	0.92	0.84	0.73	0.72	0.8	0.71	0.81	0.84	0.99	0.84	0.88	0.76	0.67	0.77	0.6	0.54	0.53
APC, annual percentage change; CI, confidence interval; SE, Standard error.
